# Supplementary material for: OsLB2.2 negatively regulates rice disease resistance at seedling stage in rice
Source: Front Plant Sci. 2025 Aug 11;16:1629283. doi: 10.3389/fpls.2025.1629283 (PMC12375565; doi:10.3389/fpls.2025.1629283)
Supplement: Supplementary file 3 [file Table1.xlsx]

## Sheet: Sheet1
Table 1. QTLs associated with leaf blast disease grade at seedling stage identified by GWAS.
QTL	Chr.	physical region	Lead SNPs position	P value	R2（%）	Gene Number
qLB1	1	4,870,046-5,088,046	4979046	1.58e-06	8.28	26
qLB2.1	2	22,723,191-22,941,191	22832191	1.7e-08	11.57	25
qLB2.2	2	35,118,548-35,336,548	35227548	1.41e-08	13.23	37
qLB3	3	32,698,241-32,916,241	32807241	1.15e-06	8.48	37
qLB5	5	13,735,512-13,953,512	13844512	2.54e-06	9.26	17
qLB6	6	10,464,290-10,682,290	10573290	3.59e-06	9.54	15
qLB7.1	7	9,656,799-9,874,799	9765799	4.55e-06	10.37	6
qLB7.2	7	15,363,508-15,581,508	15472508	5.35e-07	12.43	18
qLB10	10	3,107,785-3,325,785	3216785	9.05e-08	13.23	2
qLB12.1	12	1,988,091-2,206,091	2097091	1.9e-06	8.12	24
qLB12.2	12	9,982,200-10,200,200	10091200	2.56e-08	12.45	26
R2: Phenotypic variance explained.
