# Supplementary material for: OsLB2.2 negatively regulates rice disease resistance at seedling stage in rice
Source: Front Plant Sci. 2025 Aug 11;16:1629283. doi: 10.3389/fpls.2025.1629283 (PMC12375565; doi:10.3389/fpls.2025.1629283)
Supplement: Supplementary file 4 [file Table2.xlsx]

## Sheet: Sheet1
Table S1. The classification criteria of leaf blast disease.
Disease grade	Disease occurrence degree
0 (R)	No lesions
1 (R)	There are only brown dots as small as the tip of a needle, without necrotic spots
2 (R)	The brown dots are relatively larger (with a diameter of about 0.5 mm), without necrotic spots
3 (R)	Gray round necrotic spots (with a diameter of 1 - 2 mm) appear, with brown edges, and the leaves seldom wither and die
4 (S)	Typical spindle-shaped lesions (with a diameter of 1 - 2 cm), and the area of the lesions is less than 3%
5 (S)	Typical lesions, with the withered area of the leaves accounting for 3.1% - 10% of the total leaf area
6 (S)	Typical lesions, with the withered area of the leaves accounting for 10.1% - 25% of the total leaf area
7 (S)	Typical lesions, with the withered area of the leaves accounting for 25.1% - 50% of the total leaf area
8 (S)	Typical lesions, with the withered area of the leaves accounting for 50.1% - 75% of the total leaf area
9 (S)	The withered area of the leaves accounts for more than 75% of the total leaf area
Note: R: resistant; S: susceptible;
