# Supplementary material for: OsLB2.2 negatively regulates rice disease resistance at seedling stage in rice
Source: Front Plant Sci. 2025 Aug 11;16:1629283. doi: 10.3389/fpls.2025.1629283 (PMC12375565; doi:10.3389/fpls.2025.1629283)
Supplement: Supplementary file 5 [file Table3.xlsx]

## Sheet: Sheet1
Table S2. Primer sequences used for qRT-PCR.
Gene ID	Forward primer	Reverse prime
LOC_Os02g57410	GTTTCGGGCACTATCAGA	GCTCAACAGCACCACTTT
LOC_Os02g57470	TCGGAGGCTGTCCCATAC	CGCCAAGAATCCACCACT
LOC_Os02g57510	GAAGCAACTACCGCAGCAC	CAGAAAAAGCGCAACGAATGATGCT
LOC_Os02g57540	TTTGTTCTGGGAGATTGTG	TCTGGCCTGTAGTAGTTGTC
LOC_Os02g57690	AAATAATACCACAGACCCTT	AGATTGACCACCACGAGA
LOC_Os08g21670	AACGGCACCGCCACAAAG	CATGGAAGCACCACTGAAGA
LOC_Os12g27640	CATGGGTGCTGAGTCAGCGTGGAA	CGTAGGAGACGAGCGGGAGGAAGA
LOC_Os12g33610	TGAGGCAGGACAGGTACGCC	CGGACAGATTGGAGGGAAGG
LOC_Os02g41680	CCAGATGGCAGCAAGGTGAACG	TCGGCGAGGATGGCAAGAATGT
LOC_Os11g48110	CATGAATGGCACCGACACG	GGCTCCAAAGACGCCGGCGTTGAGG
LOC_Os04g43800	CCGATGGCAGGAAGGTGGAT	GCTTGTGCGTCAGGTGGTC
LOC_Os02g41630	TCCCGCTCTACCGCTTCGT	TCGCCGTTCCACTCCTTG
LOC_Os02g41670	GCAACCCAGTGACCAACCA	ACAGGGCGACCAAGAACG
LOC_Os04g43760	ATGTTCGCCCAGTTCTCCG	GGTGCCCTTGAAGCCGTAG
LOC_Os02g41650	GAAATCCCTGAGCATGAACCA	TCGTCGGCGTAGGCGAACAC
LOC_Os05g35290	CCGACCACCTCACCCACAA	GAGCCTCTTCGCCTCCTTCA
OsActin1	ACCATTGGTGCTGAGCGTTT	CGCAGCTTCCATTCCTATGAA
