# Supplementary material for: OsLB2.2 negatively regulates rice disease resistance at seedling stage in rice
Source: Front Plant Sci. 2025 Aug 11;16:1629283. doi: 10.3389/fpls.2025.1629283 (PMC12375565; doi:10.3389/fpls.2025.1629283)
Supplement: Supplementary file 6 [file Table4.xlsx]

## Sheet: Sheet1
Table S3. 107 rice germplasm resources.
Germplasm name	Source	Germplasm name	Source
xiaoli		Aoyu387	Japan
Heimangdao		Aoyu394	Japan
Jinhechangli	Heilongjiang	Qiuli	Japan
baxiludao	liaoning	RiyinA9	Japan
Liaoxing6	Liaoning	RiyinA17	Japan
Dangdibeihaidao	Jilin	Pingtianzaosheng	Japan
Hongmaodaozi	Jilin	Longli	Japan
Xiaobaimao	Jilin	Guanli	Japan
Shuangfeng8	Jilin	Huanlian	Japan
Jijing106	Jilin	Huanshuidao	Japan
Dongdao4	Jilin	Juanhua	Japan
Longyang16	Heilongjiang	Qiandaijin	Japan
Songjing9	Heilongjiang	Tiantai	Japan
Longjing21	Heilongjiang	Zaoshajing	Japan
Longjing26	Heilongjiang	Fenshouguang	Japan
Longdao1	Heilongjiang	Shanxing86	Japan
Longdao1	Heilongjiang	Alixien	Japan
Dongfu13111	Heilongjiang	Kelisita	Japan
Heidao	Heilongjiang	Baerduo	Japan
Hejiang3	Heilongjiang	Zhenpindao	Japan
Hejiang18	Heilongjiang	Tengxi180	Japan
Fengchan9	Heilongjiang	Tengxi144	Japan
Puxuan24	Heilongjiang	Gongsui	Japan
Wuyoudao1	Heilongjiang	Qiuguang	Japan
Longdun102	Heilongjiang	Tengban5	Japan
Songqian	Japan	Luaosuiqiubo	Japan
Bairen	Heilongjiang	Xigelong	Japan
Tangyuan6	Heilongjiang	Zaohuangjin	Japan
Laoguangtou83	Heilongjiang	Luaoxiang	Japan
Hongmaodaozi	Heilongjiang	Zoufangzhu	Japan
Hailunguangjian	Heilongjiang	Daobei45	Japan
Baidadu	Heilongjiang	CP61
Huodaozi	Heilongjiang	HanF12	North Korea
Dongnong419	Heilongjiang	Tiejing14	North Korea
Tonghejingzu	Heilongjiang	Zaodao2	North Korea
Youmangziyedao	Heilongjiang	Pingrang1	North Korea
Baimangdao	Heilongjiang	Pingrang10	North Korea
Xinkaizhong	Heilongjiang	Xiannan1	North Korea
Wumangziyedao	Heilongjiang	Hongmi
Dingxudao	Heilongjiang	Nanhandao	Korea
Xinghuo1	Heilongjiang	12324	Russia
Shishoubaimao	Heilongjiang	12338	Russia
Songbenmuo	Heilongjiang	12346	Russia
Laotoudao	Heilongjiang	Baizhenzhudao	Korea
Ningjing12	ningxia	Zhenfu32xuan	Korea
Nongke843	ningxia	BG1	Korea
Weiguo	Japan	Gaoyundao	Korea
qiutianxiaoting	Japan	Dunnei	Korea
Yuanli	Japan	Zaojinfu	Korea
Sanxue	Japan	ZD4	Inner Mongolia
Anjiaribandao	Japan	ZD14	Inner Mongolia
Yimuhu	Japan	ZD20	Inner Mongolia
Rili23	Japan	Hongxiang1	Jilin
Juwu	Japan
