# Supplementary material for: OsLB2.2 negatively regulates rice disease resistance at seedling stage in rice
Source: Front Plant Sci. 2025 Aug 11;16:1629283. doi: 10.3389/fpls.2025.1629283 (PMC12375565; doi:10.3389/fpls.2025.1629283)
Supplement: Supplementary file 7 [file Table5.xlsx]

## Sheet: Sheet1
Table S4. Primers of KASP marker.
Primer	Position	Primer sequence
SNP-Fam	35220430	GAAGGTGACCAAGTTCATGCTCCTCCTCCTCCGCCGCCGCCGCCTC
SNP-Hex		GAAGGTCGGAGTCAACGGATTCCTCCTCCTCCGCCGCCGCCGCCTT
SNP-R		GGCCTCACGTCGAACCCTTGAGCGTCGTC
