# Supplementary material for: OsLB2.2 negatively regulates rice disease resistance at seedling stage in rice
Source: Front Plant Sci. 2025 Aug 11;16:1629283. doi: 10.3389/fpls.2025.1629283 (PMC12375565; doi:10.3389/fpls.2025.1629283)
Supplement: Supplementary file 8 [file Table6.xlsx]

## Sheet: Sheet1
Table S5. 134 resistant varieties.
Germplasm name	Source	Germplasm name	Source
Liaoyan283	Liaoning	Hongniandao	Heilongjiang
Song98-131	Heilongjiang	Xichuizaosheng	Japan
Jigeng106	Jilin	Tiegeng14	North Korea
Longgeng31	Heilongjiang	Longcheng14	North Korea
Longdao19	Heilongjiang	7056	Heilongjiang
Longgeng14	Heilongjiang	Jiyugeng	Jilin
Zhongken1	Heilongjiang	Jite639	Heilongjiang
Wutai	South Korea	Aoyu387	Japan
Dongnong428	Heilongjiang	Kelisita	Japan
Jiudao6	Jilin	Liaogeng912	Liaoning
Puxuan18	Heilongjiang	Liaogeng421	Liaoning
Beidao1	Heilongjiang	Hejiang1	Heilongjiang
Wanan	South Korea	Liaonong938	Liaoning
Jigeng88	Jilin	Z176	Heilongjiang
Dongfu13111	Heilongjiang	Dongdao4	Jilin
Longgeng20	Heilongjiang	Dongnong423	Heilongjiang
Jigeng502	Jilin	Fengchan 4	Heilongjiang
Longdun104	Heilongjiang	Aoyu394	Japan
X1	Russia	Heigeng8	Heilongjiang
Mudanjiang30	Heilongjiang	Pingtianzaosheng	Japan
Miyang87	South Korea	Jingou	Jilin
Xinxue	Japan	Zhenpindao	Japan
JinxianDao1	Heilongjiang	DahongmaoImprovedHokkaido	Jilin
LianchunHao	Japan	JilinSunset	Jilin
MiaomiaoxiYuan	Japan	ZD16	Inner Mongolia
Kaijing3	Liaoning	Hongxiang1	Jilin
WumingZhu	Heilongjiang	Pingbei30	South Korea
CommonUplandRice	Heilongjiang	WanDalu	Liaoning
Fuyu	Japan	TainanDao	Jilin
Chaogan1	Jilin	Songjing9	Heilongjiang
9527(Tu)	Heilongjiang	HongfujianGuoguang	Heilongjiang
Dongfu13221	Heilongjiang	Heijing7	Heilongjiang
RoundGrain	Japan	ZD18	Inner Mongolia
Guoguang	Heilongjiang	Qiufeng	Japan
CP61		ZD30	Inner Mongolia
Longyang16	Heilongjiang	Dongnong422	Heilongjiang
Jiudao33	Jilin	Liaoxing13	Liaoning
Jiudao46	Jilin	Yuanzi2	Jilin
Yingtui7339	Heilongjiang	Jinzao	Jilin
Julou	South Korea	Tijing	Japan
Sanbai	South Korea	JudaPei
GongheDao	Heilongjiang	Gongjiao13	Jilin
Sanjiang1	Heilongjiang	Dongnong424	Heilongjiang
Qingsen5	Heilongjiang	LonghuaDahongGuqian	Heilongjiang
HuangjinMeng	Japan	GuangtouZijian	Heilongjiang
ZD22	Inner Mongolia	Tiren	Japan
BaiDadu	Heilongjiang	Yuefu
Binxu	Japan	ZD19	Inner Mongolia
Jiudao8	Jilin	XiuyanBufujin	Liaoning
Liaoxing6	Liaoning	LiaoyanNuo	Liaoning
Koshihikari(Early)	Japan	Hejiang23	Heilongjiang
Heijing2	Heilongjiang	LaotouDao	Heilongjiang
Yeqi	Japan	HailunGuangjian	Heilongjiang
Wenchang	South Korea	Ningjing34	Ningxia
HongZhenzhu	South Korea	Qingjin	Japan
ZD54	Inner Mongolia	BlackRice
HuangjiantouGuangluyuDao	Jilin	SaozhouDao
LuweiDao	Jilin	BrazilianUplandRice
Longjing29	Heilongjiang	Shennong129	Liaoning
Hejiang22	Heilongjiang	Suijing3	Heilongjiang
WD-12468	Japan	HongnianDao	Heilongjiang
Tengxi168	Japan	DaHuangjingzi	Heilongjiang
Daoguang	Japan	Hongmao	Jilin
YuntouDao	South Korea	WumingDao	Heilongjiang
Fuguo	Heilongjiang	Danjing8	Liaoning
ZD28	Inner Mongolia	Beidao3	Heilongjing
JinheChangli	Heilongjiang	Suijing7	Heilongjing
