# Supplementary material for: OsLB2.2 negatively regulates rice disease resistance at seedling stage in rice
Source: Front Plant Sci. 2025 Aug 11;16:1629283. doi: 10.3389/fpls.2025.1629283 (PMC12375565; doi:10.3389/fpls.2025.1629283)
Supplement: Supplementary file 9 [file Table7.xlsx]

## Sheet: Sheet1
Table S6. Annotation and haplotype analysis of associated genes.
QTLs	Peak SNPs	ID	Haplotype No.	Whether the difference is significant	Annotation
qLB1	Chr1__4979046	LOC_Os01g09540	2	No	expressed, putative,HAD superfamily phosphatase
		LOC_Os01g09550	2	No	no apical meristem protein, expressed,putative
		LOC_Os01g09560	2	No	putative, mitochondrial precursor, expressed,mitochondrial-processing peptidase subunit alpha
		LOC_Os01g09570	0		expressed,6-phosphofructokinase, putative
		LOC_Os01g09580	0		CAMK_CAMK_like_Aur_like.1 - CAMK includes calcium/calmodulin depedent protein kinases, expressed
		LOC_Os01g09590	2	No	expressed, putative,myb-like DNA-binding domain containing protein
		LOC_Os01g09610	0		Ty3-gypsy subclass,retrotransposon protein,expressed, putative
		LOC_Os01g09620	3	No	zinc finger/CCCH transcription factor, putative,expressed
		LOC_Os01g09640	2	No	Myb transcription factor,expressed, putative
		LOC_Os01g09650	0		expressed protein
		LOC_Os01g09660	0		expressed protein
		LOC_Os01g09665	0		expressed protein
		LOC_Os01g09670	2	No	putative,expressed,pollen-specific protein SF21
		LOC_Os01g09680	0		expressed protein
		LOC_Os01g09690	2	No	hypothetical protein
		LOC_Os01g09700	2	No	expressed,domain containing protein, classes I and II,aminotransferase
		LOC_Os01g09710	0		expressed protein
		LOC_Os01g09730	0		expressed protein
		LOC_Os01g09740	0		expressed,putative,F-box/LRR-repeat protein
		LOC_Os01g09750	0		putative, expressed,RNA methyltransferase protein
		LOC_Os01g09760	0		expressed,DIRP family protein, putative
		LOC_Os01g09770	0		expressed protein
		LOC_Os01g09790	2	No	IQ calmodulin-binding motif domain containing protein,expressed
		LOC_Os01g09800	2	No	expressed,Tramtrack, Broad Complex BTB domain with Ankyrin repeat region,BTBA1 - Bric-a-Brac
		LOC_Os01g09810	2	No	uncharacterized UPF0114 domain containing protein, expressed
		LOC_Os01g09830	0		expressed,OsGrx_A2 - glutaredoxin subgroup III
qLB2	Chr2__22832191	LOC_Os02g37654	0		expressed, putative,lecithin:cholesterol acyltransferase
		LOC_Os02g37690	0		expressed, putative,UDP-glucoronosyl and UDP-glucosyl transferase
		LOC_Os02g37694	0		expressed protein
		LOC_Os02g37700	0		expressed, putative,lecithin:cholesterol acyltransferase
		LOC_Os02g37710	0		lecithine cholesterol acyltransferase, expressed,putative
		LOC_Os02g37730	0		En/Spm sub-class,transposon protein, CACTA,putative, expressed
		LOC_Os02g37740	0		En/Spm sub-class,transposon protein, CACTA, putative
		LOC_Os02g37750	2	No	lecithine cholesterol acyltransferase, expressed,putative
		LOC_Os02g37760	0		expressed,putative,lecithine cholesterol acyltransferase
		LOC_Os02g37770	0		putative, expressed,lecithin cholesterol acyltransferase
		LOC_Os02g37780	0		expressed,putative,lecithine cholesterol acyltransferase
		LOC_Os02g37800	0		lecithin:cholesterol acyltransferase, putative, expressed
		LOC_Os02g37810	0		expressed protein
		LOC_Os02g37830	0		expressed,protein kinase domain containing protein
		LOC_Os02g37834	0		expressed protein
		LOC_Os02g37850	0		expressed protein
		LOC_Os02g37856	0		expressed protein
		LOC_Os02g37862	0		putative,60S ribosomal protein L6, expressed
		LOC_Os02g37870	0		Brix domain containing protein, expressed, putative
		LOC_Os02g37880	0		cyclin G-associated kinase, expressed,putative
		LOC_Os02g37910	0		expressed protein
		LOC_Os02g37920	0		expressed protein
		LOC_Os02g37930	0		hypoxia-responsive family protein, putative, expressed
		LOC_Os02g37940	0		CRP12 - Cysteine-rich family protein precursor, expressed
		LOC_Os02g37950	0		transposon protein, putative, unclassified, expressed
qLB2.2	Chr2__35227548	LOC_Os02g57310	0		pib, expressed,putative
		LOC_Os02g57330	2	Yes	expressed protein
		LOC_Os02g57340	0		putative, expressed,tetratricopeptide-like helical
		LOC_Os02g57350	2	Yes	expressed protein
		LOC_Os02g57360	2	Yes	heavy metal-associated domain containing protein,expressed
		LOC_Os02g57370	0		expressed,DHHC zinc finger domain containing protein
		LOC_Os02g57380	0		thioredoxin,putative, expressed
		LOC_Os02g57390	0		putative, expressed,pumilio-family RNA binding protein
		LOC_Os02g57400	0		putative, expressed,2-phosphoglycerate kinase-related
		LOC_Os02g57410	3	Yes	putative, expressed,OTU-like cysteine protease family protein
		LOC_Os02g57420	2	Yes	protein kinase APK1A,chloroplast precursor, putative, expressed
		LOC_Os02g57430	3	Yes	putative,DNL zinc finger domain containing protein, expressed
		LOC_Os02g57440	0		expressed,LYK8, putative
		LOC_Os02g57450	0		expressed, putative,Ser/Thr protein phosphatase family protein
		LOC_Os02g57460	3	Yes	RING-H2 finger protein ATL5G, putative, expressed
		LOC_Os02g57470	3	Yes	putative,tetratricopeptide repeat containing protein, expressed
		LOC_Os02g57480	3	Yes	expressed, putative,transferase family protein
		LOC_Os02g57490	0		expressed,DUF260 domain containing protein, putative
		LOC_Os02g57500	2	Yes	expressed protein
		LOC_Os02g57510	2	Yes	SNARE domain containing protein, putative, expressed
		LOC_Os02g57520	0		DNA binding protein, putative, expressed
		LOC_Os02g57530	2	Yes	ethylene receptor,expressed, putative
		LOC_Os02g57540	2	Yes	60S ribosomal protein L28-1,putative, expressed
		LOC_Os02g57550	2	Yes	expressed,ZOS2-18 - C2H2 zinc finger protein
		LOC_Os02g57560	0		tyrosine protein kinase domain containing protein, putative, expressed
		LOC_Os02g57570	2	Yes	putative,MATE efflux family protein, expressed
		LOC_Os02g57580	0		expressed, putative,anthocyanin permease
		LOC_Os02g57590	0		expressed,rRNA 2-O-methyltransferase fibrillarin 2, putative
		LOC_Os02g57600	2	No	expressed protein
		LOC_Os02g57610	2	Yes	expressed protein
		LOC_Os02g57620	3	Yes	expressed,putative,Citrate transporter protein
		LOC_Os02g57630	0		putative, expressed, family 1,ubiquitin carboxyl-terminal hydrolase
		LOC_Os02g57640	0		putative,expressed,KH domain containing protein
		LOC_Os02g57650	2	Yes	No apical meristem protein, expressed,putative
		LOC_Os02g57660	2	No	putative,phosphatidylinositol-4-phosphate 5-kinase, expressed
		LOC_Os02g57670	2	Yes	ribosomal L9,putative, expressed
		LOC_Os02g57690	2	Yes	expressed,putative,kelch repeat protein
qLB3	Chr3__32807241	LOC_Os03g57320	0		expressed, putative,expp1 protein precursor
		LOC_Os03g57330	0		IQ calmodulin-binding motif domain containing protein, expressed
		LOC_Os03g57340	0		putative,chaperone protein dnaJ,expressed
		LOC_Os03g57349	0		expressed protein
		LOC_Os03g57360	0		expressed protein
		LOC_Os03g57380	0		retrotransposon protein, unclassified, expressed, putative
		LOC_Os03g57390	0		hypothetical protein
		LOC_Os03g57400	0		expressed protein
		LOC_Os03g57410	0		RING-H2 finger protein ATL5D,expressed, putative
		LOC_Os03g57420	0		ML domain protein, expressed,putative
		LOC_Os03g57425	0		expressed protein
		LOC_Os03g57430	0		expressed protein
		LOC_Os03g57450	0		expressed,CAMK_CAMK_like.2 - CAMK includes calcium/calmodulin depedent protein kinases
		LOC_Os03g57460	0		expressed,fasciclin domain containing protein
		LOC_Os03g57490	0		fasciclin domain containing protein,expressed
		LOC_Os03g57500	0		expressed, C3HC4 type domain containing protein,zinc finger
		LOC_Os03g57510	0		expressed,CAMK_CAMK_like.23 - CAMK includes calcium/calmodulin depedent protein kinases
		LOC_Os03g57520	0		putative,expressed,VQ domain containing protein
		LOC_Os03g57530	0		DUF593 domain containing protein, expressed
		LOC_Os03g57540	0		expressed protein
		LOC_Os03g57545	0		expressed protein
		LOC_Os03g57560	0		piwi domain containing protein,expressed
		LOC_Os03g57569	0		expressed protein
		LOC_Os03g57580	0		LOC_Os03g57580
		LOC_Os03g57600	0		expressed protein
		LOC_Os03g57620	0		expressed protein
		LOC_Os03g57630	0		hypothetical protein
		LOC_Os03g57640	0		gibberellin receptor GID1L2,putative, expressed
		LOC_Os03g57660	0		peptidase,putative, expressed
		LOC_Os03g57670	0		expressed, putative,DUF260 domain containing protein
		LOC_Os03g57680	0		aldehyde oxidase,putative, expressed
		LOC_Os03g57690	0		aldehyde oxidase, putative, expressed
		LOC_Os03g57720	0		putative, expressed,aldehyde oxidase 2
		LOC_Os03g57730	0		uclacyanin-2 precursor, expressed, putative
		LOC_Os03g57740	0		putative, expressed,plastocyanin-like domain containing protein
		LOC_Os03g57750	0		expressed protein
		LOC_Os03g57760	0		25.3 kDa vesicle transport protein, putative, expressed
qLB5	Chr5__13844512	LOC_Os05g23880	2	No	lipoxygenase, expressed, putative
		LOC_Os05g23900	2	No	expressed protein
		LOC_Os05g23910	2	No	histone-like transcription factor and archaeal histone, expressed,putative
		LOC_Os05g23924	0		glycosyl hydrolase family 10 protein, putative, expressed
		LOC_Os05g23940	2	No	transcription initiation factor IIB, putative,expressed
		LOC_Os05g23950	0		expressed,TRAF-type zinc finger family protein
		LOC_Os05g23960	2	No	expressed, putative,pentatricopeptide
		LOC_Os05g23980	2	No	unclassified,retrotransposon protein, putative,expressed
		LOC_Os05g23990	0		expressed, putative,rp3 protein
		LOC_Os05g24000	0		expressed protein
		LOC_Os05g24010	2	No	putative, expressed,receptor protein kinase-like
		LOC_Os05g24020	0		putative, expressed,emp24/gp25L/p24 family protein
		LOC_Os05g24030	2	No	expressed, putative,retrotransposon protein,unclassified;
		LOC_Os05g24080	2	No	hypothetical protein
		LOC_Os05g24140	0		putative, expressed,tetracycline transporter-like protein 1
		LOC_Os05g24150	2	No	expressed, putative,tetratricopeptide-like helical
		LOC_Os05g24160	2	No	double-stranded RNA binding motif containing protein,expressed
qLB6	Chr6__10573290	LOC_Os06g18000	2	Yes	protein kinase domain containing protein,expressed
		LOC_Os06g18010	2	Yes	UDP-glucoronosyl and UDP-glucosyl transferase domain containing protein,expressed
		LOC_Os06g18020	0		expressed protein
		LOC_Os06g18040	0		hypothetical protein
		LOC_Os06g18080	0		collagen adhesion protein,putative, expressed
		LOC_Os06g18120	2	No	expressed protein
		LOC_Os06g18140	2	No	UDP-glucoronosyl and UDP-glucosyl transferase domain containing protein, expressed
		LOC_Os06g18150	0		expressed protein
		LOC_Os06g18160	2	No	expressed protein
		LOC_Os06g18164	0		expressed protein
		LOC_Os06g18670	3	Yes	anthocyanidin 3-O-glucosyltransferase, putative, expressed
		LOC_Os06g18680	0		expressed protein
		LOC_Os06g18690	0		expressed protein
		LOC_Os06g18790	2	Yes	anthocyanidin 3-O-glucosyltransferase, putative,expressed
		LOC_Os06g18810	2	No	expressed protein
qLB7	Chr7__9765799	LOC_Os07g16490	0		putative, expressed,retrotransposon protein, Ty3-gypsy subclass
		LOC_Os07g16600	0		expressed protein
		LOC_Os07g16740	0		expressed protein
		LOC_Os07g16760	0		expressed protein
		LOC_Os07g16790	0		expressed protein
		LOC_Os07g16800	0		expressed,OsFBX233 - F-box domain containing protein
qLB7.2	Chr7__15472508	LOC_Os07g26640	2	No	aquaporin protein, putative, expressed
		LOC_Os07g26650	2	No	hypothetical protein
		LOC_Os07g26660	2	No	aquaporin protein, putative, expressed
		LOC_Os07g26670	2	No	expressed protein
		LOC_Os07g26690	0		aquaporin protein, putative, expressed
		LOC_Os07g26700	0		UPF0041 domain containing protein, expressed,putative
		LOC_Os07g26710	0		hypothetical protein
		LOC_Os07g26720	2	Yes	OsRR7 type-A response regulator, expressed
		LOC_Os07g26730	2	No	expressed protein
		LOC_Os07g26740	0		putative, expressed,60S ribosomal protein L44
		LOC_Os07g26750	0		expressed protein
		LOC_Os07g26760	0		expressed protein
		LOC_Os07g26770	0		circumsporozoite protein precursor,putative
		LOC_Os07g26790	0		hypothetical protein
		LOC_Os07g26800	0		putative, expressed,retrotransposon protein, unclassified
		LOC_Os07g26860	2	No	expressed protein
		LOC_Os07g26870	0		expressed, putative,cytochrome P450
		LOC_Os07g26890	0		expressed protein
qLB10	Chr10__3216785	LOC_Os10g06130	0		expressed,RNA recognition motif containing protein
		LOC_Os10g06140	0		expressed,OsWAK105 - OsWAK receptor-like protein kinase
qLB12.1	Chr12__2097091	LOC_Os12g04690	0		putative, expressed,embryogenesis transmembrane protein
		LOC_Os12g04700	0		expressed,phosphatidylinositol-4-phosphate 5-kinase, putative
		LOC_Os12g04710	0		expressed protein
		LOC_Os12g04720	0		expressed protein
		LOC_Os12g04740	0		expressed,OsDegp13 - Putative Deg protease homologue
		LOC_Os12g04750	0		OsDegp14 - Putative Deg protease homologue,expressed
		LOC_Os12g04760	0		hypothetical protein
		LOC_Os12g04770	0		expressed protein
		LOC_Os12g04790	0		expressed protein
		LOC_Os12g04820	2	No	unclassified,retrotransposon protein,expressed, putative
		LOC_Os12g04850	0		hypothetical protein
		LOC_Os12g04860	0		DTW domain containing protein, expressed,putative
		LOC_Os12g04870	0		expressed protein
		LOC_Os12g04920	0		GRF zinc finger family protein
		LOC_Os12g04924	0		ubiquitin-like protein 5, expressed,putative
		LOC_Os12g04930	0		expressed,ASH-like SPRY domain containing protein, putative
		LOC_Os12g04934	0		expressed,GIY-YIG catalytic domain containing protein, putative
		LOC_Os12g04940	0		splicing factor, expressed,putative
		LOC_Os12g04980	0		DNA repair protein Rad51, expressed,putative
		LOC_Os12g04990	0		acyl-CoA synthetase protein,putative, expressed
		LOC_Os12g05000	0		expressed protein
		LOC_Os12g05020	0		putative,jasmonate-induced protein,expressed
		LOC_Os12g05030	0		expressed protein
		LOC_Os12g05040	0		heavy-metal-associated domain-containing protein,putative, expressed
qLB12.2	Chr12__10091200	LOC_Os12g17410	0		expressed,NB-ARC domain containing protein
		LOC_Os12g17420	3	Yes	resistance protein,expressed, putative
		LOC_Os12g17424	3	Yes	retrotransposon protein,unclassified, putative
		LOC_Os12g17430	3	Yes	NBS-LRR disease resistance protein,putative, expressed
		LOC_Os12g17470	2	Yes	expressed, putative, unclassified,retrotransposon protein
		LOC_Os12g17480	2	Yes	expressed, putative,MLA12
		LOC_Os12g17490	0		stripe rust resistance protein Yr10, putative,expressed
		LOC_Os12g17500	0		expressed protein
		LOC_Os12g17520	0		conserved hypothetical protein
		LOC_Os12g17530	3	Yes	expressed protein
		LOC_Os12g17540	3	Yes	putative, expressed,vignain precursor
		LOC_Os12g17550	2	Yes	expressed protein
		LOC_Os12g17560	3	Yes	expressed protein
		LOC_Os12g17570	3	Yes	putative,expressed,GDSL-like lipase/acylhydrolase
		LOC_Os12g17590	2	Yes	expressed protein
		LOC_Os12g17600	0		ribulose bisphosphate carboxylase small chain, chloroplast precursor, putative,expressed
		LOC_Os12g17610	3	Yes	expressed protein
		LOC_Os12g17660	2	Yes	expressed protein
		LOC_Os12g17670	3	Yes	expressed protein
		LOC_Os12g17680	0		expressed protein
		LOC_Os12g17690	0		expressed, putative,retrotransposon protein, unclassified
		LOC_Os12g17700	0		expressed protein
		LOC_Os12g17710	0		expressed protein
		LOC_Os12g17750	0		retrotransposon protein, Ty3-gypsy subclass, putative
		LOC_Os12g17790	0		expressed protein
		LOC_Os12g17804	2	Yes	expressed protein
Note: Yes: phenotypic differences are significant. No: phenotypic differences are not significant.
