# Supplementary material for: OsLB2.2 negatively regulates rice disease resistance at seedling stage in rice
Source: Front Plant Sci. 2025 Aug 11;16:1629283. doi: 10.3389/fpls.2025.1629283 (PMC12375565; doi:10.3389/fpls.2025.1629283)
Supplement: Supplementary file 10 [file Table8.xlsx]

## Sheet: Sheet1
Table S7. Sequencing data quality control.
Sample	Raw Data		Valid Data		Valid Ratio(reads)	Q20	Q30	GC content
	Read	Base	Read	Base		(%)	(%)	(%)
LTH_B1	52697584	7.90G	51645908	7.75G	98	99.98	98.35	48.5
LTH_B2	52894006	7.93G	51808632	7.77G	97.95	99.98	98.39	49
LTH_B3	43917782	6.59G	43002356	6.45G	97.92	99.98	98.29	49.5
LTH_CK1	55049248	8.26G	53931918	8.09G	97.97	99.98	98.55	50
LTH_CK2	55145746	8.27G	53989206	8.10G	97.9	99.98	98.46	50
LTH_CK3	47549472	7.13G	46660540	7.00G	98.13	99.98	98.23	49.5
DN415_B1	46436160	6.97G	45527524	6.83G	98.04	99.98	98.12	49.5
DN415_B2	51582150	7.74G	50544342	7.58G	97.99	99.98	98.28	49
DN415_B3	51600102	7.74G	50560094	7.58G	97.98	99.98	98.14	49
DN415_CK1	51318938	7.70G	49794858	7.47G	97.03	99.98	98.3	48.5
DN415_CK2	54704148	8.21G	53220900	7.98G	97.29	99.98	98.47	49.5
DN415_CK3	52099000	7.81G	50237402	7.54G	96.43	99.98	98.59	49.5
Note: LTH-B: LTH after inoculation treatment; LTH-CK: LTH before inoculation treatment; DN415-B: DN415 after inoculation treatment; DN415-CK: DN415 before inoculation treatment.
