# Supplementary material for: OsLB2.2 negatively regulates rice disease resistance at seedling stage in rice
Source: Front Plant Sci. 2025 Aug 11;16:1629283. doi: 10.3389/fpls.2025.1629283 (PMC12375565; doi:10.3389/fpls.2025.1629283)
Supplement: Supplementary file 11 [file Table9.xlsx]

## Sheet: Sheet1
Table S8. RNA-seq data for 40 genes.
Gene ID	Haplotype No.	LTH-B_vs_LTH-CK				DN415-B_vs_DN415-CK
		pvalue	padj	Log2FC	regulated	pvalue	padj	Log2FC	regulated
LOC_Os02g57330	2
LOC_Os02g57350	2
LOC_Os02g57360	2
LOC_Os02g57410	3	0.00539301	0.0324609	1.3794	up	3.45754e-33	9.67835e-30	-9.00342	down
LOC_Os02g57420	2
LOC_Os02g57430	3
LOC_Os02g57460	3
LOC_Os02g57470	3					0.0474261	0.151788	-1.43193	down
LOC_Os02g57480	3	0.0101234	0.0529829	-1.75222	down	0.0196112	0.0798481	-2.16516	down
LOC_Os02g57500	2
LOC_Os02g57510	2					0.00668576	0.0356504	1.17072	up
LOC_Os02g57530	2
LOC_Os02g57540	2					3.12008e-09	1.7897e-07	-2.70881	down
LOC_Os02g57550	2
LOC_Os02g57570	2
LOC_Os02g57610	2	0.00913259	0.0489263	-3.19167	down
LOC_Os02g57620	3	7.88683e-05	0.00107883	-1.54014	down	0.000339333	0.00333871	-1.53915	down
LOC_Os02g57650	2
LOC_Os02g57670	2	2.59033e-06	5.96577e-05	-1.7947	down	5.03381e-06	0.000101299	-2.1206	down
LOC_Os02g57690	2					0.0225059	0.0884313	4.71886	up
LOC_Os06g18000	2
LOC_Os06g18010	2	0.0207071	0.0915337	-1.40342	down
LOC_Os06g18670	3	3.91373e-08	1.69577e-06	-3.66599	down
LOC_Os06g18790	2	0.00228414	0.0164239	-2.84661	down
LOC_Os07g26720	2
LOC_Os12g17420	3
LOC_Os12g17424	3
LOC_Os12g17430	3
LOC_Os12g17470	2
LOC_Os12g17480	2
LOC_Os12g17530	3	0.000110418	0.00140278	4.01216	up
LOC_Os12g17540	3
LOC_Os12g17550	2
LOC_Os12g17560	3
LOC_Os12g17570	3
LOC_Os12g17590	2
LOC_Os12g17610	3
LOC_Os12g17660	2
LOC_Os12g17670	3
LOC_Os12g17804	2
